# Supplementary material for: Synthesis and Validation of a Bioinspired Catechol-Functionalized Pt(IV) Prodrug for Preclinical Intranasal Glioblastoma Treatment
Source: Cancers (Basel). 2022 Jan 14;14(2):410. doi: 10.3390/cancers14020410 (PMC8774041; doi:10.3390/cancers14020410)
Supplement: Supplementary file 1 [file cancers-14-00410-s001.zip]

Archive with 1 entries (1 files):
- cancers-1503077-supplementary.pdf
